# Supplementary material for: Zwitterionic Polypeptoids: A Promising Class of Antifouling Bioinspired Materials
Source: Materials (Basel). 2022 Jun 26;15(13):4498. doi: 10.3390/ma15134498 (PMC9267628; doi:10.3390/ma15134498)
Supplement: Supplementary file 1 [file materials-15-04498-s001.zip]

Archive with 1 entries (1 files):
- materials-1744029-supplementary.pdf
